# Supplementary material for: Characterization of bone marrow heterogeneity in NK-AML (M4/M5) based on single-cell RNA sequencing
Source: Exp Hematol Oncol. 2023 Mar 6;12:25. doi: 10.1186/s40164-023-00391-5 (PMC9987113; doi:10.1186/s40164-023-00391-5)
Supplement: Supplementary file 2 — Additional file 2:Table S1. The basic informations and sequencing data of NK-AML (M4/M5) patients and healthy donors. [file 40164_2023_391_MOESM2_ESM.xlsx]

## Sheet: Table S1A
Table S1A. The basic imformations and sequencing data of 5 healthy donors.
Sample	N1	N2	N3	N4	N5
Tissue	BM	BM	BM	BM	BM
Gender	Male	Male	Female	Male	Female
Age	19	47	41	57	28
Effective Cell	2207	2402	3087	4005	2988
Median Genes per Cell	1281	778	847	948	668
Total Genes Detected	18426	20409	20393	20260	19316
Median UMI Counts per Cell	3205	2735	2937	3325	2094
NaiveT	398	1256	1559	2005	1598
Monocyte	610	310	489	542	490
CTL	439	150	367	372	228
NK	443	50	211	490	120
B	227	206	197	343	217
HSPC	31	155	66	53	90
GMP	18	70	25	66	99
Erythrocyte	16	100	86	75	75
cDC	9	61	46	22	49
pDC	11	39	25	35	20
Plasma	5	5	16	2	2

## Sheet: Table S1B
Table S1B. The basic imformations and sequencing data of 5 NK-AML and 1 healthy donor.
Sample	AML-1	AML-2	AML-3	AML-4	AML-5	N1
Tissue	BM	BM	BM	BM	BM	BM
Gender	Female	Female	Female	Male	Male	Male
Age	24	34	33	31	44	19
Blast Count	0.86	0.705	0.56	0.61	0.47	0.01
Karyotype	46, XX[20]	46, XX[20]	46, XX[14]	46, XY[20]	46, XY[18]	NA
FAB	AML-M4	AML-M5b	AML-M4Eo	AML-M4a	AML-M4	NA
Therapy	IA	IA	IA	IA	IA	NA
Outcome	CR	CRi	CR	CR	CR	CR
Effective Cell	6569	8912	6925	7075	7384	2423
Cluster 12 Cell	132	94	264	36	151	19
Leukemia Cell	0.71	0.4402	0.6661	0.4661	0.6494	-
Non-leukemia Cell	0.29	0.5598	0.3339	0.5339	0.3506	-
Mean Reads per Cell	38604	29490	33528	38196	46885	113530
Median Genes per Cell	2151	1377	2117	2116	2076	1321
Total Genes Detected	19935	20409	20393	20260	19316	18426
Median UMI Counts per Cell	6145	3582	6140.5	6245	7603	3365
Q30 Bases in Barcode	0.956	0.958	0.956	0.957	0.954	0.95
Q30 Bases in RNA Read	0.897	0.895	0.898	0.903	0.861	0.869
Q30 Bases in UMI	0.953	0.954	0.953	0.953	0.944	0.942

## Sheet: Table S1C
Table S1C. The basic information of 20 NK-AML(M4/M5) patients and 10 normal controls.
NK-AML	Gender	Age	FAB subtype	Outcome（loss to follow-up/survival=0，dead=1）	Therapy	OS(days)	Karyotype
A1	Male	26	M4	1	HA	425	46,XY [8]
A2	Male	34	M4	1	None	380	46,XY
A3	Male	40	M5	1	IA	26	46,XY
A4	Male	52	M5	1	DA	617	46,XY [20]
A5	Male	23	M4	1	DA	285	46,XY [20]
A6	Male	25	M4	0	IA	453	46,XY [5]
A7	Male	27	M4	0	IA	594	46,XY [15]
A8	Male	43	M4	0	IA	1175	46,XY [20]
A9	Male	45	M4	1	IA	216	46,XY [6]
A10	Male	55	M5	0	IA	1064	46,XY [20]
A11	Female	20	M4	1	DA	260	46,XX [20]
A12	Female	29	M5	1	IA	749	46,XX [20]
A13	Female	34	M5	1	IA	269	46,XX [20]
A14	Female	39	M5	1	DA	107	46,XX [5]
A15	Female	43	M4	1	IA	135	46,XX [20]
A16	Female	44	M4	0	DA	1680	46,XX [10]
A17	Female	23	M4	1	IA	488	46,XX [20]
A18	Female	24	M5	0	IA	1463	46,XX [6]
A19	Female	28	M5	0	IA	1102	46,XX [13]
A20	Female	49	M5	0	IA	1448	46,XX [10]
N1	Female	39
N2	Male	61
N3	Female	24
N4	Male	43
N5	Male	25
N6	Female	32
N7	Male	26
N8	Male	28
N9	Female	35
N10	Female	40
