# Supplementary material for: Characterization of bone marrow heterogeneity in NK-AML (M4/M5) based on single-cell RNA sequencing
Source: Exp Hematol Oncol. 2023 Mar 6;12:25. doi: 10.1186/s40164-023-00391-5 (PMC9987113; doi:10.1186/s40164-023-00391-5)
Supplement: Supplementary file 3 — Additional file 3:Table S2. The top 76 up-regulated genes of cluster 12 (log2FC > 2). [file 40164_2023_391_MOESM3_ESM.xlsx]

## Sheet: Sheet1
Table S2. The top 76 up-regulated genes of cluster 12 (log2FC>2).
Target Cluster	Gene ID	Gene Name	Target_Cluster_mean	Other_Cluster_mean	Log2FC	Pvalue	Qvalue
12	ENSG00000030419	IKZF2	4.12443	0.413276	3.31902	3.65428e-30	1.22557e-25
12	ENSG00000229989	MIR181A1HG	15.5751	1.62969	3.25657	7.27405e-154	2.43957e-149
12	ENSG00000270069	MIR222HG	3.38127	0.354433	3.25398	2.27133e-30	7.61757e-26
12	ENSG00000151789	ZNF385D	5.19856	0.555355	3.22663	7.33571e-31	2.46025e-26
12	ENSG00000230590	FTX	2.98641	0.321064	3.21748	2.32973e-25	7.81346e-21
12	ENSG00000131558	EXOC4	3.27503	0.399069	3.0368	3.85497e-24	1.29288e-19
12	ENSG00000229807	XIST	12.1541	1.48557	3.03235	3.59545e-63	1.20584e-58
12	ENSG00000145687	SSBP2	5.56639	0.685328	3.02188	5.66867e-34	1.90116e-29
12	ENSG00000157404	KIT	4.21359	0.525013	3.00462	4.18434e-24	1.40334e-19
12	ENSG00000007062	PROM1	3.95925	0.499283	2.9873	9.667e-24	3.24212e-19
12	ENSG00000104043	ATP8B4	4.8624	0.622588	2.96532	2.19312e-29	7.35529e-25
12	ENSG00000250696	AC111000.4	16.9395	2.18697	2.95339	8.09033e-46	2.71334e-41
12	ENSG00000019991	HGF	4.21982	0.547386	2.94655	3.72147e-19	1.24811e-14
12	ENSG00000137478	FCHSD2	3.33806	0.456135	2.87148	4.23337e-13	1.41979e-08
12	ENSG00000127507	ADGRE2	3.24611	0.44963	2.8519	2.35071e-24	7.88382e-20
12	ENSG00000159216	RUNX1	3.65016	0.513144	2.83052	1.08258e-19	3.63077e-15
12	ENSG00000140563	MCTP2	4.21397	0.61115	2.78558	9.27386e-18	3.11027e-13
12	ENSG00000179583	CIITA	3.42474	0.507654	2.75407	4.0998e-10	1.37499e-05
12	ENSG00000153944	MSI2	3.31664	0.535764	2.63005	2.74406e-08	0.000920301
12	ENSG00000004468	CD38	12.4095	2.03141	2.61089	8.9779e-62	3.01101e-57
12	ENSG00000122025	FLT3	4.90389	0.804884	2.60707	5.06457e-17	1.69855e-12
12	ENSG00000157554	ERG	2.65196	0.436478	2.60308	6.51847e-07	0.0218616
12	ENSG00000031003	FAM13B	3.59641	0.595495	2.5944	7.46059e-22	2.50213e-17
12	ENSG00000153283	CD96	6.24141	1.0359	2.59099	5.6109e-34	1.88178e-29
12	ENSG00000181722	ZBTB20	3.93052	0.656206	2.5825	7.63454e-17	2.56047e-12
12	ENSG00000049618	ARID1B	3.37535	0.568951	2.56866	5.9339e-09	0.000199011
12	ENSG00000115232	ITGA4	22.6132	3.86998	2.54677	1.20293e-169	4.0344e-165
12	ENSG00000052841	TTC17	5.04095	0.906617	2.47513	3.04938e-29	1.0227e-24
12	ENSG00000188641	DPYD	3.29592	0.595898	2.46754	3.15503e-13	1.05813e-08
12	ENSG00000206560	ANKRD28	3.8349	0.700038	2.45368	4.01987e-08	0.00134819
12	ENSG00000075420	FNDC3B	2.9998	0.553911	2.43714	2.59818e-06	0.0871376
12	ENSG00000225470	JPX	3.37752	0.630675	2.42099	1.05699e-10	3.54493e-06
12	ENSG00000109323	MANBA	3.53286	0.666212	2.40678	5.94224e-13	1.99291e-08
12	ENSG00000245532	NEAT1	16.3291	3.08431	2.40443	2.14323e-57	7.18796e-53
12	ENSG00000155849	ELMO1	4.00113	0.762067	2.39242	1.76192e-15	5.90911e-11
12	ENSG00000137845	ADAM10	3.9358	0.754154	2.38372	4.63204e-16	1.55349e-11
12	ENSG00000123104	ITPR2	3.44353	0.667156	2.36779	2.79914e-11	9.38777e-07
12	ENSG00000065243	PKN2	3.68078	0.726018	2.34193	3.10558e-12	1.04155e-07
12	ENSG00000155189	AGPAT5	2.75554	0.543544	2.34186	0.000108273	1
12	ENSG00000197912	SPG7	2.36783	0.476078	2.3143	5.60477e-06	0.187973
12	ENSG00000198625	MDM4	3.38715	0.686883	2.30193	3.07121e-10	1.03002e-05
12	ENSG00000121741	ZMYM2	2.98285	0.609085	2.29198	8.79969e-08	0.00295124
12	ENSG00000169554	ZEB2	10.3828	2.12156	2.29099	1.41536e-67	4.74683e-63
12	ENSG00000188994	ZNF292	3.52748	0.722268	2.28803	6.47201e-10	2.17058e-05
12	ENSG00000196705	ZNF431	2.48144	0.510429	2.28139	0.000304267	1
12	ENSG00000185946	RNPC3	2.34949	0.483734	2.28006	1.76182e-06	0.0590879
12	ENSG00000127603	MACF1	7.88696	1.65484	2.25278	1.06229e-40	3.56272e-36
12	ENSG00000182934	SRPRA	2.73421	0.575002	2.24948	5.91977e-09	0.000198537
12	ENSG00000117335	CD46	3.89403	0.824534	2.23961	3.93685e-15	1.32034e-10
12	ENSG00000075539	FRYL	2.61344	0.55725	2.22955	0.00260556	1
12	ENSG00000114857	NKTR	4.46768	0.957675	2.22192	2.24629e-14	7.5336e-10
12	ENSG00000141298	SSH2	3.284	0.718226	2.19294	1.05745e-06	0.0354649
12	ENSG00000135655	USP15	5.5278	1.21002	2.19168	2.21365e-31	7.42413e-27
12	ENSG00000075884	ARHGAP15	3.97119	0.873542	2.18462	6.12975e-13	2.0558e-08
12	ENSG00000162852	CNST	3.56	0.78362	2.18365	1.50964e-07	0.00506302
12	ENSG00000168010	ATG16L2	3.90356	0.864487	2.17487	7.02782e-09	0.000235699
12	ENSG00000114861	FOXP1	4.45095	0.990526	2.16785	8.1586e-11	2.73623e-06
12	ENSG00000064115	TM7SF3	4.91451	1.09521	2.16584	7.21139e-15	2.41856e-10
12	ENSG00000123636	BAZ2B	3.2567	0.729244	2.15894	6.65661e-05	1
12	ENSG00000198829	SUCNR1	2.84324	0.637659	2.15668	0.00248435	1
12	ENSG00000134744	TUT4	3.02394	0.69028	2.13118	0.00181216	1
12	ENSG00000139668	WDFY2	2.82352	0.654205	2.10968	0.000256407	1
12	ENSG00000117139	KDM5B	5.89498	1.37866	2.09622	2.00412e-20	6.72143e-16
12	ENSG00000059377	TBXAS1	3.26267	0.768524	2.08589	6.62529e-07	0.0222199
12	ENSG00000177200	CHD9	4.52972	1.06759	2.08506	2.51574e-11	8.4373e-07
12	ENSG00000118495	PLAGL1	2.88089	0.683988	2.07447	0.00674592	1
12	ENSG00000065413	ANKRD44	2.63135	0.631006	2.06008	0.00140018	1
12	ENSG00000198382	UVRAG	3.07999	0.739171	2.05895	0.000302112	1
12	ENSG00000134480	CCNH	2.70107	0.654349	2.0454	0.000157984	1
12	ENSG00000174059	CD34	3.36612	0.819249	2.03871	0.000471811	1
12	ENSG00000114098	ARMC8	3.30694	0.805296	2.03791	0.000304334	1
12	ENSG00000163162	RNF149	2.51994	0.619426	2.02439	0.000904225	1
12	ENSG00000107099	DOCK8	6.24353	1.54089	2.0186	2.36475e-30	7.9309e-26
12	ENSG00000213614	HEXA	3.22928	0.801282	2.01083	2.10786e-05	0.706935
12	ENSG00000164548	TRA2A	2.88218	0.715586	2.00996	0.00518633	1
12	ENSG00000054282	SDCCAG8	3.26376	0.811821	2.0073	0.00105947	1
