# Supplementary material for: Characterization of bone marrow heterogeneity in NK-AML (M4/M5) based on single-cell RNA sequencing
Source: Exp Hematol Oncol. 2023 Mar 6;12:25. doi: 10.1186/s40164-023-00391-5 (PMC9987113; doi:10.1186/s40164-023-00391-5)
Supplement: Supplementary file 4 — Additional file 4:Table S3. The common genes significantly upregulated in five NK-AML(M4/M5) patients (log2FC > 1 and q < 0.05). [file 40164_2023_391_MOESM4_ESM.xlsx]

## Sheet: Sheet1
Table S3. The common genes significantly upregulated in five NK-AML(M4/M5) patients (log2FC>1 and q<0.05).
NFE2
PTEN
IRF2BP2
CD33
SMIM3
BAHCC1
MAN2A2
C9orf139
FABP5
SLC40A1
MYO15B
ORAI3
ALCAM
SLC12A6
ANKRD28
IGFBP7
MIS18BP1
MGST1
PLAGL1
EGFL7
ARMH1
ASPH
TFEC
DDX42
FES
S100Z
CDK6
ATP8B4
MPO
LPCAT2
LMO2
LINC02256
MT-ND4
SLC44A1
GNA15
IL18
LAT2
ZFAS1
GALNT7
ADGRE2
RCN1
MIR222HG
GATD3B
NUDT3
GAPT
PABPN1
SPINK2
BRI3BP
KDM5B
RNF220
IGF2BP2
MGLL
HHEX
PCLAF
PYGL
NUCB2
CDK2AP1
FLT3
DOK3
BAZ2B
AL034397.3
GNAQ
HNRNPAB
FAH
SUZ12
CXorf21
LYL1
ARSD
GOLIM4
P2RX1
ERLIN1
RNF24
PAN3
HIST1H2BK
ST3GAL4
CEBPA
C11orf74
ZNF185
POLR2J3
MAFG
CD84
B3GNTL1
NREP
AC084033.3
AL450998.2
IDH1
CTSA
LTC4S
MBOAT7
HDGF
TOP2B
CERS6
ALDH3B1
PRSS57
GALNT1
CDKN2A
ETV6
CASP2
TENT5A
CCDC189
SPART
PIGM
CCDC88A
AC004687.1
MYB
MLXIP
H2AFY
